# Supplementary material for: Heterozygous and generalist MxA super-restrictors overcome breadth-specificity trade-offs in antiviral restriction
Source: Sci Adv. 2025 May 2;11(18):eadu0062. doi: 10.1126/sciadv.adu0062 (PMC12047444; doi:10.1126/sciadv.adu0062)
Supplement: Supplementary file 2 — Tables S1 to S15 [file sciadv.adu0062_tables_s1_to_s15.zip]

Archive with 1 entries (1 files):
- adu0062_tables_s1_to_s15.xlsx
