# Supplementary material for: Heterozygous and generalist MxA super-restrictors overcome breadth-specificity trade-offs in antiviral restriction
Source: Sci Adv. 2025 May 2;11(18):eadu0062. doi: 10.1126/sciadv.adu0062 (PMC12047444; doi:10.1126/sciadv.adu0062)
Supplement: Supplementary file 3 — Data S1 [file sciadv.adu0062_data_s1.zip]

Archive with 1 entries (1 files):
- adu0062_data_s1.pdf
